# Supplementary material for: Osteopontin as a Biomarker for Coronary Artery Disease
Source: Cells. 2025 Jan 13;14(2):106. doi: 10.3390/cells14020106 (PMC11764379; doi:10.3390/cells14020106)
Supplement: Supplementary file 1 [file cells-14-00106-s001.zip]

Archive with 2 entries (2 files):
- cells-3354356-non-published.pdf
- cells-3354356-supplementary.v6.pdf
